# Supplementary material for: BTK Inhibitor Synergizes With CD19‐Targeted Chimeric Antigen Receptor‐T Cells in Patients With Relapsed or Refractory B‐Cell Lymphoma: An Open‐Label Pragmatic Clinical Trial
Source: Cancer Med. 2025 Oct 22;14(20):e71321. doi: 10.1002/cam4.71321 (PMC12541673; doi:10.1002/cam4.71321)
Supplement: Supplementary file 1 — Data S1: cam471321‐sup‐0001‐Supinfo.zip. [file CAM4-14-e71321-s001.zip]

Archive with 3 entries (3 files):
- cam471321-sup-0001-FigureS1-S12@Supplementary Figures.docx
- cam471321-sup-0002-Supinfo1@Supplementary Method.docx
- cam471321-sup-0003-TableS1-S3@Supplementary Tables.docx
